# Supplementary material for: Lack of association of vitamin D receptor BsmI gene polymorphism with bone mineral density in Spanish postmenopausal women
Source: PeerJ. 2015 Jul 2;3:e953. doi: 10.7717/peerj.953 (PMC4493697; doi:10.7717/peerj.953)
Supplement: Data S1 [file peerj-03-953-s001.xlsx]

## Sheet: Hoja1
ID	Menarche age	YSM	Weight (Kg)	Heigth (m)	BMI	Age	BMD FN	BMD FT	BMD TW	BMD L2	BMD L3	BMD L4	BMD L2-L4	Vitamin D (µg/day)	Calcium (mg/day)	Kcal/day
1	11	21	76	1.475	34.9325	69	1.139	0.8905	0.9892	1.277	1.383	1.048	1.285
2	13	8	82.2	1.59	32.5145	55	0.8724	0.7442	0.6068	1.059	1.081	1.043	1.06
3	14	11	62.9	1.58	25.1963	61	0.8281	0.6851	0.5954	1.096	1.156	1.046	1.096
4	12	19	53.7	1.46	25.1923	72	0.6489	0.6035	0.4429	0.6718	0.6909	0.6717	0.6787
5	11	33	46.2	1.395	23.7407	78	0.6157	0.4921	0.4029	0.6227	0.6665	0.6372	0.6425	0.00416	1075	1999.7
6	11	26	52.3	1.465	24.3684	68	0.5696	0.4723	0.4421	0.7802	0.7573	0.7395	0.7583	0.00111	766	2139.5
7	12	15	69.6	1.655	25.4105	65	0.7408	0.5863	0.4238	0.8658	0.7253	0.7492	0.7755	0.00815	1107	2002
8	12	15	69.6	1.655	25.4105	65	0.7408	0.5863	0.4238	0.8658	0.7253	0.7492	0.7755	0.00765	1221	2497.4
9	14	6	62.2	1.547	25.9902	47	0.8685	0.6847	0.6754	1.071	1.094	1.184	1.121	0.00464	1917	2720.3
10	12	17	83.4	1.605	32.3755	65	0.889	0.6802	0.6731	1.077	1.003	0.9712	1.016	0.02499	1599	2615.6
11	14	14	92.3	1.58	36.9732	68	0.702	0.5877	0.4969	0.7701	0.8112	0.7358	0.7706	0.00135	580	1478.9
12	14	11	62.1	1.56	25.5178	61	0.671	0.5265	0.4849	0.8205	0.8412	0.74505	0.8017	0.00475	940	1720.7
13	11	8	83.5	1.635	31.2357	52	0.822	0.7941	0.7312	1.065	1.079	1.171	1.106	0.0131	1229	2425
14	14	18	76.9	1.54	32.4254	71	0.7449	0.6364	0.4448	0.7921	0.8606	0.8025	0.8185	0.00148	865	1344.6
15	12	0	66.1	1.49	29.7734	55	0.9392	0.8001	0.766	1.319	1.361	1.259	1.31	0.00317	742	1348.8
16	13	18	62.3	1.58	24.9559	58	0.7619	0.5967	0.5185	0.6461	0.6391	0.634	0.6391	0.00326	918	1600.1
17	12	8	57.3	1.527	24.574	56	1.077	0.7561	0.7834	1.157	1.213	1.096	1.154	0.00199	694	1879.4
18	15	21	61	1.57	24.7475	69	0.6498	0.546	0.5061	0.7859	0.8369	0.7775	0.7999
19	12	0	66.2	1.545	27.7333	50	0.8919	0.7614	0.649	1.156	1.078	0.9991	1.075
20	13		69.7	1.55	29.0114	51	0.867	0.6876	0.6907	1.048	1.133	0.9779	1.05	0.00966	2093	2927.1
21	12	6	56.4	1.61	21.7584	55	0.78	0.6037	0.5897	0.8529	0.7713	0.7637	0.7945	0.00508	1590	2147.8
22	14	19	55	1.595	21.6193	66	0.8813	0.5736	0.5913	0.7325	0.8154	0.7603	0.7708	0.02143	2838	4076.7
23	10	9	64.5	1.6	25.1953	59	0.9083	0.7484	0.6906	1.051	1.027	1.111	1.055	0.00308	665	1437.6
24	11	0	70	1.62	26.6728	52	0.9716	0.8385	0.6652	1.021	1.101	1.146	1.091	0.01117	1346	2776.2
25	14	7	55.9	1.63	21.0396	53	0.8008	0.5494	0.5256	0.6766	0.6359	0.6034	0.6429	0.01676	3047	3845.5
26	12	19	53.5	1.545	22.4128	55	0.6778	0.6872	0.4324	0.7298	0.7767	0.7474	0.753	0.00805	2064	2761.4
27	13	10	79.1	1.595	31.0925	53	0.903	0.731	0.6646	0.8679	0.825	0.7217	0.8036	0.00532	1441	2382.7
28	11	2	60.7	1.51	26.6216	53	0.8396	0.6736	0.6832	0.8192	0.8165	0.742	0.7923	0.0044	778	2151.1
29	13	6	58.3	1.595	22.9164	58	0.959	0.6978	0.8044	1.063	1.082	1.049	1.065	0.0045	1645	3069.7
30	11	5	58.1	1.585	23.1269	56	0.6763	0.5684	0.4299	0.7514	0.709	0.7689	0.7446
31	13	24	53.7	1.52	23.2427	76	0.5759	0.532	0.3475	0.8779	0.7687	0.6891	0.771	0.00243	1253	1814.7
32	12	17	66.5	1.58	26.6384	68	0.8097	0.5882	0.536	0.9073	0.7648	0.8148	0.8283
33	16	15	82.6	1.54	34.8288	65	0.721	0.5954	0.523	0.8122	0.8447	0.8229	0.8269	0.00292	1799	2183.9
34	13	1	62.4	1.68	22.1088	54	1	0.7062	0.7434	1.097	1.16	1.123	1.128
35	13	3	49.4	1.5	21.9556	56	0.5712	0.4995	0.3761	0.7262	0.7303	0.7569	0.7386
36	11		59.6	1.59	23.575	44	0.9775	0.7638	0.7645	1.097	1.158	1.116	1.125
37	15	19	74	1.5	32.8889	71	0.949	0.6973	0.6449	1.045	1.062	0.9816	1.026	0.02791	988	3143.9
38	15	6	51.1	1.535	21.6872	61	0.856	0.7159	0.6524	0.7685	0.81	0.8024	0.7945	0.00733	1332	2580.3
39	13		73.8	1.46	34.6219	51	1.085	0.9551	0.8741	1.252	1.327	1.252	1.277	0.01038	244	1667.6
40	12	18	53.8	1.495	24.0713	72	0.5618	0.5204	0.3332	0.636	0.7533	0.692	0.6964
41	14	15	68.3	1.596	26.8136	53	0.9561	0.8566	0.774	1.103	1.056	1.034	1.062	0.00237	713	2303.9
42	11	7	83.5	1.475	38.3798	60	0.8574	0.822	0.5658	0.7796	0.7224	0.741	0.7468
43	13	24	64.2	1.51	28.1567	69	0.682	0.7641	0.5117	1.258	1.285	1.316	1.287
44	11	16	68	1.55	28.3039	70	0.882	0.7759	0.6099	1.184	1.324	1.296	1.271	0.00256	731	1630.3
45	12	16	66.6	1.625	25.2213	58	0.8095	0.6378	0.4941	0.7526	0.7879	0.7542	0.7659
46	13	12	59.3	1.53	25.3321	63	0.7568	0.628	0.5259	0.8262	0.826	0.7265	0.7892	0.02277	1451	2925.7
47	13	18	67.3	1.54	28.3775	65	0.8771	0.6977	0.5726	1.037	0.997	1.104	1.045	0.00225	1247	1594.5
48	16	12	64.6	1.59	25.5528	62	0.7592	0.5117	0.5151	0.7896	0.8132	0.8889	0.8214	0.03487	1590	4452.8
49	11	8	59.1	1.6	23.0859	56	0.7368	0.6485	0.5126	0.9444	0.8519	0.7552	0.8175	0.04483	1560	3441.3
50	12	16	54	1.57	21.9076	61	0.6546	0.5695	0.466	0.8327	0.8367	0.8084	0.8249
51	11	10	71.9	1.55	29.9272	50	0.8444	0.6501	0.5741	0.7625	0.7284	0.7205	0.736
52	14	9	51.2	1.546	21.4216	59	0.6625	0.5115	0.4737	0.7493	0.7535	0.6796	0.7255
53	14	3	54.4	1.515	23.7014	54	0.6098	0.5512	0.3557	0.6278	0.6417	0.509	0.5916	0.00141	1251	2433.5
54	15	19	48.4	1.427	23.7683	70	0.6277	0.5551	0.4263	0.6801	0.7187	0.7379	0.7125	0.0055	1303	1922.5
55	12	18	52.7	1.526	22.6309	64	0.6243	0.4086	0.3785	0.7602	0.8159	0.7329	0.7687	0.01701	1380	2062.2
56	15	6	51.2	1.498	22.8164	53	0.6746	0.517	0.4397	0.6932	0.7079	0.713	0.7047
57	13	11	59.8	1.495	26.7559	57	0.7693	0.6382	0.5418	0.7305	0.7449	0.7008	0.7242	0.0103	1518	2739
58	11	13	56.78	1.507	25.0017	66	0.7002	0.5554	0.5089	0.6379	0.6038	0.7293	0.6551	0.00393	429	1733.4
59	13	14	59.5	1.517	25.8551	61	0.8308	0.4763	0.559	0.7798	0.7913	0.8113	0.7951	0.0088	912	1973.8
60	15	19	55.7	1.515	24.2678	59	0.6767	0.679	0.5421	0.7599	0.7727	0.7092	0.7465
61	11	3	69.2	1.46	32.4639	45	0.8228	0.5925	0.6067	0.812	0.8496	0.7622	0.8138
62	13		58.2	1.61	22.4528	42	0.8565	0.5655	0.6547	1.11	1.167	1.034	1.103	0.00484	1607	2745.7
63	11	2	67	1.555	27.7086	50	0.7695	0.6019	0.5075	0.8002	0.7524	0.7076	0.7516	0.0034	1047	2687.8
64	14	26	68.9	1.543	28.9393	61	0.8667	0.5569	0.5995	0.7474	0.8264	0.7793	0.7878
65	10	5	77.2	1.53	32.9788	57	0.9293	0.6084	0.5568	0.7577	0.7131	0.7381	0.7362
66	14	17	47.4	1.485	21.4944	69	0.5701	0.5924	0.409	0.7621	0.7249	0.8232	0.7644	0.01022	1395	3003.5
67	12	8	46.3	1.407	23.388	60	0.7408	0.4975	0.549	0.6968	0.7133	0.6547	0.6869	0.00281	1492	2286.8
68	14	16	58.4	1.48	26.6618	56	0.7775	0.5567	0.5831	0.7778	0.7835	0.776	0.779	0.0048	851	1791.6
69	12	10	55.3	1.528	23.6853	63	0.6112	0.417	0.37	0.714	0.7538	0.7282	0.7338
70	12	8	81.7	1.55	34.0062	50	0.7734	0.5929	0.5098	0.7931	0.7683	0.8269	0.7969	0.01999	1886	2295.5
71	12	11	64	1.51	28.0689	60	0.9981	0.7435	0.8207	0.8131	0.7454	0.8067	0.7883	0.00223	876	1749.7
72	12	5	70.7	1.587	28.0715	57	0.8282	0.6988	0.5941	0.8115	0.7467	0.7497	0.7699	0.01059	1646	2119.1
73	13	25	82.7	1.535	35.0985	73	0.849	0.7774	0.7267	1.071	1.0107	1.153	1.109
74	14	17	43.6	1.46	20.4541	61	0.5608	0.4275	0.4796	0.781	0.833	0.82679	0.8144	0.00407	1952	1960.9
75	14	4	74.8	1.615	28.6785	52	0.6294	0.5694	0.4512	0.7227	0.7843	0.737	0.7481
76	14	3	57.1	1.459	26.8241	55	0.741	0.5582	0.4542	0.8069	0.8537	0.7786	0.8158	0.00409	776	1810.5
77	15	17	49	1.531	20.9048	67	0.571	0.4043	0.3835	0.6444	0.6774	0.5826	0.6395	0.00212	899	2312.8
78	14	5	72.5	1.547	30.2941	55	0.7868	0.691	0.4918	0.865	0.7701	0.7511	0.7895	0.00721	652	1898.4
79	12	9	51.7	1.45	24.5898	59	0.6876	0.6872	0.4954	0.779	0.7653	0.7804	0.7749	0.00173	1101	1192.7
80	14	10	63.8	1.594	25.1098	62	0.8046	0.5791	0.5761	1.081	1.06	1.068	1.069	0.00682	962	2232.3
81	14	10	63.8	1.594	25.1098	62	0.8046	0.5791	0.5761	1.081	1.06	1.068	1.069	0.00302	1054	1600.9
82	14	19	73.4	1.487	33.1951	61	0.7353	0.7149	0.5293	0.8184	0.7718	0.756	0.7813	0.01366	1585	3355.9
83	13	14	60.2	1.56	24.737	53	0.6827	0.5981	0.4988	0.8386	0.8081	0.8218	0.8221	0.01326	1486	2532.7
84	13	6	64.2	1.615	24.6144	50	0.6857	0.5021	0.424	0.7737	0.7543	0.778	0.7687	0.01591	1221	1949.7
85	9	7	83.4	1.56	34.2702	62	0.7361	0.5506	0.4404	0.739	0.782	0.8004	0.7764	0.00207	1705	2535.4
86	13	7	57.7	1.62	21.986	58	0.7298	0.5195	0.5596	0.8399	0.8454	0.686	0.7831	0.01127	1844	4084.7
87	13	7	69	1.45	32.8181	66	0.855	0.725	0.6147	0.8009	0.8026	0.8255	0.8104	0.00102	200	998.6
88	14	23	58	1.48	26.4792	57	0.652	0.5793	0.4419	0.8276	0.8462	0.7149	0.793	0.00352	964	1953.4
89	11	15	63.5	1.52	27.4844	65	0.8693	0.7386	0.5729	1.022	1.015	1.155	1.07	0.00205	954	1290.8
90	13	32	65.7	1.51	28.8145	74	0.6212	0.4996	0.4388	0.5739	0.6161	0.6724	0.6212	0.00911	1163	1816.9
91	14	3	53.1	1.56	21.8195	55	0.7084	0.4672	0.4601	0.6857	0.7516	0.7453	0.7314	0.00412	1706	3320.2
92	13	10	57.3	1.52	24.8009	66	0.6275	0.5548	0.4587	0.7329	0.8319	0.6443	0.7397	0.00306	1056	2034.4
93	12	3	58.8	1.61	22.6843	54	0.8325	0.5661	0.6071	0.8373	0.8399	0.7608	0.8104	0.00265	890	2329.8
94	12	3	68.8	1.54	29.01	52	0.7382	0.4592	0.5296	0.8099	0.8246	0.7666	0.8002	0.0153	832	1988.5
95	13	21	82.3	1.52	35.6215	74	0.9529	0.7203	0.6892	1.38	1.285	1.17	1.281	0.00662	1197	1526.8
96	10	2	82.5	1.55	34.3392	54	0.8228	0.5529	0.6345	0.8565	0.7941	0.6678	0.7682	0.00765	1021	2403.3
97	13	4	55.7	1.52	24.1084	57	0.5671	0.4494	0.3244	0.5707	0.5727	0.5493	0.5638	0.00485	701	1883.7
98	15	20	56.8	1.52	24.5845	69	0.6572	0.5461	0.4253	0.6965	0.7522	0.7392	0.7281	0.00296	1063	1570.6
99	12	18	68.7	1.48	31.3641	70	0.6351	0.524	0.4662	0.8157	0.8355	0.8139	0.8215	0.00343	563	2321.3
100	13		63.6	1.634	23.8206	46	0.667	0.484	0.461	0.7861	0.8109	0.7736	0.7898	0.00221	1257	4284.8
101	14	13	67	1.495	29.9773	65	0.7215	0.6099	0.4725	0.6551	0.7303	0.6588	0.686	0.00337	434	1609.4
102	15	12	67.8	1.51	29.7355	62	0.8948	0.8089	0.5953	1.196	1.374	1.25	1.276	0.00602	480	2065.2
103	14	24	61.9	1.6	24.1797	63	0.5566	0.4641	0.3964	0.672	0.6569	0.6214	0.649	0.01387	923	3052.6
104	15	8	54.5	1.57	22.1104	51	0.757	0.6534	0.5557	0.6811	0.7699	0.7067	0.7191	0.00633	1388	2275
105	14	16	77.5	1.55	32.2581	57	0.7673	0.6755	0.5467	0.7977	0.7137	0.7756	0.7619	0.00135	663	1665.7
106	14	8	64.4	1.5	28.6222	62	0.7331	0.5721	0.5611	0.8232	0.824	0.833	0.8269	0.00401	811	1529.3
107	14	19	63.6	1.432	31.0149	66	0.7626	0.4293	0.4814	0.7721	0.7128	0.707	0.7291	0.02307	1590	2821.9
108	11	2	55.3	1.606	21.4405	53	0.8447	0.4712	0.6172	0.7805	0.7281	0.6914	0.7293	0.00751	1394	2356.2
109	11	16	66.4	1.6	25.9375	63	0.5373	0.3059	0.2764	0.5978	0.6732	0.6028	0.6264
110	15	24	71.9	1.6	28.0859	67	0.8779	0.7077	0.6389	1.162	1.385	1.217	1.256	0.00054	819	1366.2
111	13	13	43.4	1.51	19.0343	62	0.701	0.4443	0.4334	0.7981	0.807	0.7127	0.7705	0.01531	1684	1950.7
112	13	5	52.5	1.508	23.0864	57	0.7253	0.5882	0.5043	0.6783	0.7051	0.7108	0.6983	0.00559	1243	1512.5
113	13	10	66.4	1.505	29.3153	60	0.745	0.5718	0.5446	0.738	0.745	0.6935	0.7239	0.00819	806	1927.9
114	11	23	61.3	1.5	27.2444	67	0.6282	0.4994	0.4606	0.6074	0.6062	0.6175	0.6104	0.00099	1026	1532.4
115	12	17	62.6	1.45	29.7741	70	0.8355	0.6339	0.6454	0.7411	0.7328	0.661	0.7101
116	10	36	73.8	1.522	31.8586	75	0.555	0.5908	0.321	0.7965	0.7312	0.8287	0.7837	0.00804	1473	2794.4
117	12	21	53.1	1.55	22.102	60	0.5642	0.4601	0.3563	0.6496	0.5761	0.4737	0.5615	0.01544	1131	3293.1
118	13	11	78.5	1.6	30.6641	64	0.7343	0.6515	0.49	0.7282	0.844	0.7738	0.7835	0.0144	712	2369.1
119	10	2	82.2	1.59	32.5145	53	0.7365	0.6642	0.5243	0.6945	0.7424	0.6286	0.6894	0.0009	846	2332.1
120	14	3	54.7	1.46	25.6615	59	0.7557	0.6887	0.5131	0.7754	0.7519	0.7352	0.7524
121	12	28	68.7	1.59	27.1746	78	0.9721	0.6364	0.6218	1.107	1.12	1.041	1.088	0.00575	775	1491.8
122	12	7	68.6	1.48	31.3185	61	0.7365	0.5718	0.5868	0.8347	0.8051	0.7187	0.7827	0.00567	1445	2631.7
123	12	33	45.4	1.45	21.5933	71	0.4013	0.2686	0.2356	0.431	0.4121	0.4169	0.4183	0.00499	898	1911.7
124	12	15	52.7	1.47	24.388	63	0.5087	0.4443	0.3705	0.5975	0.5851	0.5814	0.5884	0.00707	1837	1636
125	12	30	74.8	1.585	29.7744	73	0.7905	0.6468	0.3856	0.6986	0.7346	0.66	0.6969	0.00289	862	1374.1
126	15	21	66.3	1.64	24.6505	73	0.6718	0.6352	0.4181	0.6865	0.6811	0.6866	0.6849	0.00719	1556	1915.5
127	12	9	44.4	1.48	20.2703	61	0.6202	0.4876	0.4475	0.7441	0.779	0.8023	0.777	0.00367	867	1383.7
128	14	7	56	1.618	21.391	50	0.5177	0.3501	0.2815	0.6556	0.6646	0.5866	0.6375	0.00811	1172	2411.6
129	13	14	57.8	1.53	24.6914	56	0.6518	0.5367	0.5638	0.8062	0.8082	0.7462	0.7853	0.01115	958	1389.5
130	16	17	69.3	1.525	29.7984	67	0.7091	0.47	0.4813	0.6371	0.6159	0.626	0.6257	0.01121	1257	1837.2
131	14	11	59.2	1.445	28.3522	60	0.6833	0.4915	0.4607	0.6613	0.7538	0.6886	0.7022
132	11	30	59	1.495	26.3979	66	0.5855	0.4119	0.3776	0.6621	0.7045	0.6572	0.6751	0.00666	1819	2241.2
133	14	18	51.5	1.626	19.479	66	0.7287	0.4682	0.5127	0.7461	0.7628	0.6795	0.7269	0.0018	499	1822.3
134	11	11	65.2	1.52	28.2202	53	0.6707	0.5524	0.4151	0.8084	0.8173	0.7679	0.7965	0.01111	1564	3195.1
135	11	10	56.4	1.515	24.5728	52	0.5957	0.4949	0.4194	0.9108	0.8796	0.6902	0.8222	0.00336	599	1861.3
136	11	30	53.1	1.447	25.3605	73	0.7689	0.832	0.8079	0.8093	0.9708	0.8023	0.8285	0.00578	1631	2404.1
137	11	10	56.4	1.525	24.2515	49	0.784	0.5384	0.6091	0.747	0.7412	0.7359	0.7415	0.00107	601	1353.4
138	13	1	61.3	1.622	23.3002	55	0.6876	0.4891	0.4438	0.6842	0.7154	0.6664	0.6882	0.0083	1322	2684.7
139	13		50.5	1.565	20.6188	45	0.7516	0.6094	0.4462	0.8293	0.8171	0.7401	0.7932	0.00205	510	2470.7
140	12	32	80.5	1.47	37.253	70	0.8351	0.6785	0.5005	0.8007	0.7771	0.8681	0.819	0.0088	1130	2173.9
141	13	9	60.7	1.582	24.2536	55	0.6848	0.4642	0.4911	0.7758	0.8019	0.7884	0.7889	0.01475	1244	1905.7
142	15	3	49	1.58	19.6283	47	0.6505	0.4631	0.4397	0.667	0.6661	0.6396	0.6565	0.00861	870	1814.7
143	16	14	69.5	1.607	26.9124	63	0.7094	0.5478	0.4785	0.7279	0.7119	0.6943	0.7104	0.01554	782	1992.6
144	14	6	63.8	1.532	27.1834	61	0.6599	0.5257	0.4722	0.6913	0.7238	0.7393	0.719	0.00092	517	1394.1
145	14	32	60.3	1.62	22.9767	71	0.5516	0.4276	0.4403	0.6352	0.6488	0.5981	0.6273	0.00851	1532	2532.4
146	13	10	62.7	1.471	28.9763	65	0.7922	0.6819	0.6255	0.7883	0.7931	0.711	0.7615	0.00891	1299	2885.8
147	13	25	73.7	1.55	30.6764	72	0.7045	0.5222	0.4654	0.7086	0.7706	0.6815	0.719	0.00085	1106	2570
148	13	0	49.6	1.53	21.1884	43	0.8552	0.5306	0.6099	0.8036	0.833	0.8001	0.8118	0.00498	1484	1861.8
149	13	17	67.4	1.479	30.8123	61	0.6883	0.4454	0.4993	0.6926	0.7245	0.6581	0.6916	0.00795	1097	2308.3
150	9	13	51.3	1.45	24.3995	48	0.6821	0.5392	0.482	0.8254	0.7384	0.807	0.7884	0.00209	830	1383.6
151	16	30	42.6	1.51	18.6834	70	0.5831	0.4806	0.4408	0.6052	0.702	0.7882	0.6997	0.01111	1035	2521.3
152	16	28	44.3	1.51	19.429	71	0.7112	0.5256	0.558	0.5366	0.5615	0.5564	0.5515	0.0162	1365	3506.2
153	11	6	64.8	1.551	26.9371	57	0.7757	0.5704	0.5639	0.8112	0.78	0.8222	0.8045	0.00077	557	1875.4
154	15	5	57.3	1.547	23.9427	53	0.7409	0.5659	0.5407	0.849	0.8483	0.7692	0.8208	0.00209	1055	1618.5
155	13	0	59.3	1.645	21.9141	49	0.7136	0.5727	0.4717	0.824	0.8325	0.7623	0.8044	0.00859	1742	2566.2
156	14	7	67.6	1.528	28.9534	60	0.7326	0.5259	0.5271	0.6635	0.6894	0.694	0.681	0.00699	629	2400.8
157	11	12	57.9	1.503	25.6307	62	0.694	0.4506	0.4956	0.7472	0.7752	0.8086	0.7785	0.01297	1657	3078.1
158	13	2	49.8	1.517	21.64	54	0.6747	0.537	0.4721	0.8604	0.8404	0.7908	0.8199	0.00154	1095	1533.3
159	15	26	65.3	1.39	33.7974	71	0.6734	0.634	0.4457	0.7224	0.7526	0.8566	0.7778	0.00714	1379	2940.7
160	13	21	64.8	1.523	27.9367	57	0.5748	0.5007	0.3644	0.6883	0.7169	0.7013	0.7024
161	12	3	57	1.545	23.8791	48	0.679	0.505	0.4943	0.8537	0.8233	0.7152	0.791	0.01205	471	2817.4
162	12	13	70.3	1.497	31.3698	60	0.6182	0.5649	0.4028	0.7747	0.8108	0.7675	0.7839	0.01758	978	2555.1
163	14	21	76.2	1.529	32.5942	65	0.7602	0.6694	0.5007	0.8434	0.8134	0.7802	0.8093	0.0034	2978	3128.8
164	14	19	63.2	1.53	26.9982	62	0.712	0.5925	0.4498	0.7485	0.7684	0.7177	0.7444
165	14	24	56	1.5	24.8889	72	0.5411	0.4626	0.3778	0.756	0.7043	0.628	0.6983	0.00988	1566	2465.3
166	14	10	57.6	1.507	25.3627	57	0.7966	0.626	0.5603	0.6765	0.6966	0.6174	0.6618	0.00373	828	2337.1
167	13	0	50.1	1.622	19.043	45	0.6983	0.5325	0.5119	0.7932	0.8366	0.8172	0.8168	0.00192	1095	1908.3
168	12	27	76.5	1.562	31.3545	62	0.725	0.5678	0.5006	0.6779	0.6859	0.6396	0.6672	0.00784	1251	2133.6
169	13	4	69.2	1.59	27.3723	56	0.719	0.5616	0.4591	0.8243	0.8301	0.747	0.7989	0.00461	808	1501.6
170	15	21	77.3	1.535	32.8067	75	0.4994	0.4484	0.3183	0.632	0.7788	0.8253	0.7481	0.00479	906	2250.1
171	13	5	58.3	1.556	24.0796	55	0.7645	0.5396	0.5763	0.6244	0.6213	0.5867	0.6101	0.00275	552	1879.3
172	13	8	55.4	1.562	22.7064	55	0.7572	0.5244	0.4924	0.8112	0.77	0.6919	0.7532	0.00697	636	1202.1
173	12	25	76.6	1.555	31.6787	62	0.7536	0.6025	0.5309	0.736	0.7429	0.8822	0.7906	0.01005	882	1267
174	13	32	69.2	1.48	31.5924	72	0.7255	0.5894	0.4928	0.6586	0.7539	0.7853	0.7412	0.00086	628	1733.7
175	13	21	65.6	1.5	29.1556	75	0.6972	0.5509	0.4803	0.6988	0.6959	0.702	0.6989	0.01078	2130	3958.9
176	12	17	67.3	1.523	29.0145	62	0.6713	0.6063	0.5652	0.6822	0.6571	0.6827	0.6733	0.00382	780.125	2396.7
177	15	6	44.4	1.578	17.8307	55	0.7453	0.565	0.5849	0.7433	0.8276	0.797	0.7907	0.00638	1653	2147.2
178	14	5	57.8	1.658	21.0261	49	0.8107	0.5403	0.6024	0.9104	0.8254	0.7502	0.8264	0.00258	1066	1675
179	10	23	54.2	1.508	23.834	71	0.5338	0.4632	0.3555	0.5942	0.621	0.6235	0.613	0.03249	1509	3242.5
180	15	2	55.1	1.612	21.2042	56	0.8351	0.6164	0.671	0.7697	0.8149	0.7572	0.7812	0.01023	1091	2430.4
181	11	3	57.7	1.575	23.2603	53	0.7516	0.5764	0.532	0.732	0.6984	0.682	0.7017	0.01201		2788.7
182	12	1	61.6	1.57	24.9909	48	0.7465	0.5623	0.5567	0.7889	0.7647	0.7937	0.7826	0.0053	1604	1767.6
183	13	1	69.1	1.625	26.168	50	0.7676	0.5724	0.6209	0.9061	0.8263	0.6712	0.7985	0.0031	906	2467
184	14	16	54.2	1.473	24.9801	68	0.5516	0.4335	0.3428	0.6156	0.5924	0.4995	0.5677	0.00509	1276	2356.1
185	14	9	61.3	1.556	25.3187	58	0.5616	0.4761	0.3316	0.5379	0.6326	0.6512	0.6129	0.00573	1274	1824.9
186	12	14	51.6	1.546	21.5889	64	0.8478	0.4882	0.4899	0.8235	0.8007	0.7759	0.799
187	16	26	90.5	1.515	39.4297	66	0.7887	0.593	0.5452	0.8842	0.7734	0.8329	0.827	0.00036	604	1489.5
188	11	9	51.8	1.485	23.4897	50	0.6794	0.5122	0.4967	0.7278	0.7566	0.7451	0.7439	0.02106	1687	4204.7
189	12	4	70.9	1.562	29.0592	54	0.6914	0.5438	0.4248	0.7764	0.4013	0.7988	0.7932	0.01059	954	2045.8
190	13	33	84.7	1.633	31.7622	66	0.7248	0.5723	0.5538	0.8748	0.7692	0.8109	0.8176	0.01125	1564	3191.9
191	13	9	76.2	1.464	35.5527	59	0.7754	0.625	0.534	0.7711	0.7557	0.7476	0.7578	0.01054	1078	2979
192	13	15	64.8	1.556	26.7643	62	0.5437	0.4717	0.343	0.7233	0.6644	0.5791	0.6523	0.01002	1356	3042.4
193	13	2	61.4	1.582	24.5333	48	0.6535	0.4621	0.4277	0.7831	0.8622	0.7269	0.7937	0.01348	1230	1724.8
194	13	11	67.1	1.501	29.7825	61	0.8242	0.6711	0.5634	0.7796	0.761	0.738	0.759	0.01111	1233	1936
195	14	16	70.6	1.528	30.2383	66	0.7035	0.5442	0.45	0.6396	0.6302	0.6421	0.637	0.00237	648	1972.3
196	14	27	54.7	1.44	26.3792	74	0.7363	0.5125	0.4895	0.7062	0.6795	0.6533	0.6805	0.00517	1121	1450.3
197	13	10	81	1.47	37.4844	62	0.9422	0.6339	0.6391	0.8461	0.7785	0.7005	0.7725	0.0028	1307	2305.4
198	14	38	71.4	1.56	29.3393	75	0.6814	0.4848	0.4651	0.7995	0.9292	0.6773	0.7432	0.00606	1406	2260.9
199	13	22	56.2	1.53	24.0079	75	0.6538	0.4742	0.4075	0.6932	0.7293	0.715	0.7133	0.00347		2016
200	12	6	59	1.63	22.2063	48	0.7373	0.5561	0.5194	0.7321	0.7812	0.741	0.7519	0.02018	3169	3245.4
201	11	11	56.5	1.53	24.136	62	0.6756	0.4858	0.4073	0.7307	0.7665	0.8001	0.7682	0.01695	1763	2383.2
202	13	1	72.6	1.57	29.4535	48	0.7491	0.5144	0.537	0.7863	0.8113	0.7258	0.7715	0.012	1423	3549.3
203	14	17	63.4	1.56	26.0519	69	0.7277	0.612	0.5826	0.8133	0.7775	0.8136	0.8017	0.009	1672	2461.7
204	14	19	59.7	1.49	26.8907	71	0.5809	0.5233	0.3835	0.5231	0.5814	0.6299	0.5775	0.0008	352	1332
205	13	3	58.4	1.53	24.9477	55	0.7321	0.4507	0.489	0.7852	0.8097	0.7766	0.7905	0.00224	1096	1850.2
206	14	4	60.7	1.59	24.0101	55	0.6961	0.6457	0.5464	0.8648	0.862	0.7474	0.8234	0.1962	2318	3946.2
207	12	9	47.8	1.46	22.4245	56	0.6548	0.4264	0.5289	0.6752	0.6395	0.6209	0.6449	0.00321	700	3087.4
208	11	10	56.1	1.49	25.2691	57	0.7554	0.5461	0.5555	0.7214	0.7472	0.6648	0.7077	0.00718	1672	2751.5
209	11	2	63.2	1.46	29.6491	52	0.7118	0.5548	0.5408	0.7897	0.7497	0.6888	0.7399	0.00356	810	2206.1
210	16	6	56.6	1.55	23.5588	54	0.7729	0.5514	0.5406	0.7796	0.8109	0.7774	0.7888
